# Supplementary material for: Changes in the Fruit Quality Parameters of Medlar Fruit (Mespilus germanica L.) after Heat Treatment, Storage, Freezing or Hoarfrost
Source: Foods. 2023 Aug 16;12(16):3077. doi: 10.3390/foods12163077 (PMC10453525; doi:10.3390/foods12163077)
Supplement: Supplementary file 1 [file foods-12-03077-s001.zip]

Archive with 1 entries (1 files):
- foods-2533301-supplementary.pdf
